# Supplementary material for: Is sleep apnea truly associated with hearing loss? A nationwide, population-based study with STOP-BANG questionnaire
Source: Front Public Health. 2023 May 25;11:1170470. doi: 10.3389/fpubh.2023.1170470 (PMC10274574; doi:10.3389/fpubh.2023.1170470)
Supplement: Supplementary file 1 [file Table_1.XLSX]

## Sheet: Sheet1
Supplement 1. Multivariate linear regression analysis of OSA-associated factors for hearing loss
	Pure tone average (PTA)			High-frequency pure tone average (HF PTA)
	coefficient of regression	p-value	VIF	coefficient of regression	p-value	VIF
age	0.597	< 0.001	1.971	0.648	< 0.001	1.971
sex	0.156	< 0.001	5.244	0.268	< 0.001	5.244
neck circumference	-0.046	0.199	6.552	-0.022	0.493	6.552
body mass index	-0.001	0.986	5.581	0.012	0.698	5.581
waist circumference	0.049	0.161	6.259	0.011	0.731	6.259
smoking	0.03	0.147	2.164	0.021	0.253	2.164
systolic blood pressure	0.02	0.333	2.239	0.004	0.832	2.239
diastolic blood pressure	-0.03	0.145	2.189	-0.009	0.643	2.189
fasting blood glucose	0.01	0.666	2.473	-0.013	0.518	2.473
HbA1c	-0.009	0.699	2.654	0.003	0.888	2.654
diabetes melitus	0.003	0.869	2.158	0.027	0.145	2.158
total cholesterol	-0.029	0.079	1.364	-0.026	0.078	1.364
HDL	-0.017	0.327	1.506	-0.014	0.378	1.506
triglycerol	0.005	0.797	1.96	0.007	0.684	1.96
LDL (n=508)
hyperlipidermia	-0.012	0.431	1.125	-0.02	0.134	1.125
hypertriglycemia	0.006	0.74	1.758	-0.006	0.735	1.758
