# Supplementary material for: Is sleep apnea truly associated with hearing loss? A nationwide, population-based study with STOP-BANG questionnaire
Source: Front Public Health. 2023 May 25;11:1170470. doi: 10.3389/fpubh.2023.1170470 (PMC10274574; doi:10.3389/fpubh.2023.1170470)
Supplement: Supplementary file 2 [file Table_2.XLSX]

## Sheet: Sheet1
Supplement 2. Comparison of hearing level between adjusted groups
		number		age			0.5 kHz			1 kHz			2 kHz			4 kHz			8 kHz
		low risk	intermediate /high risk	low risk	intermediate /high risk	p-value	low risk	intermediate /high risk	p-value	low risk	intermediate /high risk	p-value	low risk	intermediate /high risk	p-value	low risk	intermediate /high risk	p-value	low risk	intermediate /high risk	p-value
Male	40-50	230	154	44.9 ± 3.1	45.4 ± 3.1	0.157	8.7 ± 8.0	9.1 ± 7.0	0.561	8.3 ± 7.3	8.9 ± 7.5	0.436	9.6 ± 8.9	10.4 ± 8.3	0.386	17.7 ± 16.3	17.0 ± 13.9	0.67	22.4 ± 19.5	24.8 ± 17.9	0.209
	51-60	118	317	56.0 ± 3.0	55.5 ± 2.8	0.153	11.0 ± 8.1	12.5 ± 9.3	0.101	12.44 ± 9.3	12.5 ± 10.2	0.916	16.9 ± 13.0	17.3 ± 13.7	0.83	32.2 ± 20.6	30.5 ± 20.5	0.453	39.2 ± 22.3	39.4 ± 22.3	0.948
	61-70	116	291	65.3 ± 3.2	65.2 ± 2.9	0.902	17.3 ± 10.8	16.3 ± 9.7	0.353	17.9 ± 13.1	17.9 ± 12.4	0.98	25.2 ± 15.8	25.4 ± 16.2	0.914	44.3 ± 19.8	42.4 ± 20.9	0.386	55.5 ± 22.8	55.2 ± 20.5	0.893
	71-80	76	247	75.9 ± 3.5	75.7 ± 3.2	0.801	24.2 ± 13.7	25.2 ± 14.9	0.605	27.6 ± 16.7	26.5 ± 15.7	0.623	35.6 ± 19.3	33.5 ± 18.2	0.398	57.6 ± 20.7	53.4 ± 20.3	0.12	74.5 ± 18.3	68.5 ± 20.7	0.017
Female	40-50	516	18	45.0 ± 3.2	46.1 ± 2.6	0.121	8.8 ± 6.7	10.8 ± 6.5	0.203	7.4 ± 7.2	10.6 ± 6.4	0.054	9.1 ± 8.3	10.3 ± 8.5	0.566	8.7 ± 8.9	12.2 ± 8.4	0.103	13.6 ± 12.7	21.7 ± 15.6	0.045
	51-60	424	120	55.5 ± 2.9	56.0 ± 2.9	0.088	11.4 ± 8.0	13.3 ± 9.3	0.027	11.3 ± 9.3	11.8 ± 10.1	0.635	14.5 ± 11.1	14.5 ± 10.1	0.947	15.9 ± 13.0	16.9 ± 13.5	0.477	26.5 ± 17.5	28.0 ± 19.1	0.417
	61-70	399	151	65.0 ± 2.8	65.1 ± 2.8	0.548	16.3 ± .9.8	18.0 ± 9.7	0.066	15.8 ± 11.5	17.2 ± 9.9	0.159	20.2 ± 11.6	22.2 ± 12.0	0.076	24.5 ± 14.5	27.2 ± 16.3	0.07	41.4 ± 20.1	41.8 ± 20.3	0.871
	71-80	272	125	76.0 ± 3.2	75.8 ± 3.2	0.637	25.6 ± 13.9	26.2 ± 10.8	0.675	26.2 ± 15.2	26.9 ± 13.4	0.64	30.2 ± 14.7	32.8 ± 14.7	0.11	37.7 ± 16.9	42.9 ± 17.2	0.005	60.7 ± 18.8	64.9 ± 17.7	0.034
